# Supplementary material for: Responses of species abundance distribution patterns to spatial scaling in subtropical secondary forests
Source: Ecol Evol. 2019 Apr 1;9(9):5338–47. doi: 10.1002/ece3.5122 (PMC6509376; doi:10.1002/ece3.5122)
Supplement: Supplementary file 1 [file ECE3-9-5338-s001.csv]

Species name	Total
Alangium kurzii	20
Albizia kalkora	1
Aralia chinensis	1
Buddleja lindleyana	4
Callicarpa bodinieri	10
Camellia oleifera	177
Camptotheca acuminata	5
Castanea henryi	4
Castanopsis carlesii	2
Celtis sinensis	1
Cerasus pseudocerasus	17
Choerospondias axillaris	215
Cinnamomum bodinieri	39
Clerodendrum cyrtophyllum	39
Cleyera japonica	172
Coriaria nepalensis	1
Cyclobalanopsis glauca	70
Daphne myrtilloides	56
Diospyros kaki var. silvestris	30
Diospyros tsangii	16
Elaeocarpus japonicus	1
Eurya loquaiana	3
Eurya muricata	453
Euscaphis japonica	7
Fagus Sylvatica	14
Ficus heteromorpha	13
Gardenia jasminoides	51
Glyptopetalum aquifolium	79
Ilex buergeri	4
Ilex ficoidea	127
Ilex formosana	32
Ilex suaveolens	1
Lindera glauca	59
Lindera reflexa	2
Lithocarpus glaber	16
Litsea coreana var. lanuginosa	136
Litsea cubeba	3
Litsea pungens	88
Loropetalum chinense	1338
Mallotus japonicus var. floccosus	10
Malus hupehensis	1
Melia azedarach	3
Photinia beauverdiana	99
Photinia davidsoniae	80
Pinus massoniana	1
Quercus aliena	1
Quercus fabri	29
Rhododendron mariesii	568
Rhus chinensis	1
Rosa rubus	1
Sassafras tzumu	3
Schima superba	1
Sorbus folgneri	1
Subgen. Tsutsusi	93
Symplocos confusa	26
Symplocos paniculata	2
Symplocos setchuensis	614
Symplocos stellaris	118
Symplocos sumuntia	85
Syzygium buxifolium	10
Toxicodendron succedaneum	7
Trachycarpus fortunei	10
Vernicia fordii	79
Vernicia montana	137
Viburnum dilatatum	2
Viburnum fordiae	1
Viscum liquidambaricolum	10
Zelkova schneideriana	1
Zelkova serrata	1
Others	2
Others	1
Others	14
Others	4
Others	2
