# Supplementary material for: Responses of species abundance distribution patterns to spatial scaling in subtropical secondary forests
Source: Ecol Evol. 2019 Apr 1;9(9):5338–47. doi: 10.1002/ece3.5122 (PMC6509376; doi:10.1002/ece3.5122)
Supplement: Supplementary file 2 [file ECE3-9-5338-s002.csv]

Species_Code	Total
1	1806
2	529
3	473
4	304
5	185
6	181
7	146
8	103
9	95
10	83
11	78
12	64
13	62
14	61
15	59
16	54
17	47
18	43
19	39
20	35
21	26
22	24
23	21
24	21
25	20
26	18
27	16
28	13
29	13
30	13
31	11
32	11
33	11
34	10
35	10
36	9
37	9
38	9
39	7
40	7
41	6
42	5
43	5
44	5
45	5
46	4
47	3
48	3
49	3
50	3
51	3
52	3
53	2
54	2
55	2
56	2
57	2
58	2
59	2
60	2
61	2
62	2
63	1
64	1
65	1
66	1
67	1
68	1
69	1
70	1
71	1
72	1
73	1
