# Supplementary material for: Responses of species abundance distribution patterns to spatial scaling in subtropical secondary forests
Source: Ecol Evol. 2019 Apr 1;9(9):5338–47. doi: 10.1002/ece3.5122 (PMC6509376; doi:10.1002/ece3.5122)
Supplement: Supplementary file 3 [file ECE3-9-5338-s003.csv]

Euphorbiaceae	Aquifoliaceae	Leguminosae	Ericaceae	Elaeocarpaceae	Hamamelidaceae	Fagaceae	Fagaceae	Meliaceae	Nyssaceae	Verbenaceae	Coriariaceae	Alangiaceae	Clethraceae	Anacardiaceae	Rubiaceae	Rosaceae	Caprifoliaceae	Moraceae	Theaceae	Symplocaceae	Staphyleaceae	Ebenaceae	Pinaceae	Myrtaceae	Araliaceae	Ulmaceae	Lauraceae	Palmae	Loganiaceae
4	5	0	6	0	14	0	1	0	0	0	0	0	0	4	5	1	0	0	16	14	1	0	0	0	0	0	3	0	0
2	1	0	0	0	17	0	1	0	0	0	0	0	0	0	5	1	0	0	15	6	0	0	0	0	0	0	3	2	0
2	1	0	10	0	13	1	0	0	0	0	0	0	0	1	0	2	0	0	11	27	0	0	0	0	0	0	3	1	0
3	7	0	3	0	14	0	1	0	0	2	0	0	0	3	2	7	0	0	15	23	0	0	0	2	0	0	0	0	0
2	19	0	3	0	20	0	4	0	0	0	0	0	0	4	1	7	0	0	11	47	0	0	0	0	0	0	0	0	0
2	10	0	15	0	11	0	0	0	0	0	0	0	0	2	1	2	0	0	4	39	0	0	0	0	0	0	1	0	0
2	6	0	5	0	13	0	1	0	0	2	0	0	0	4	0	14	0	0	18	22	0	1	0	0	0	0	7	0	0
1	1	0	0	0	13	0	1	0	0	0	0	0	0	5	0	2	0	0	16	12	0	0	0	0	0	0	0	0	0
0	5	0	2	0	8	0	1	0	0	0	0	2	0	5	0	2	0	0	4	21	0	2	0	0	0	0	0	0	0
6	7	0	8	0	18	0	2	0	0	1	0	0	0	2	0	2	0	0	10	19	0	2	0	0	0	0	2	0	0
0	4	0	0	0	25	0	0	0	0	0	0	0	0	3	1	0	0	0	4	32	0	0	1	1	0	0	2	0	0
1	8	0	0	0	29	0	0	0	0	0	0	0	0	6	4	0	0	1	3	16	0	0	0	0	0	0	3	0	0
0	1	0	7	0	13	0	0	0	0	0	0	0	0	0	1	0	0	0	8	27	0	0	0	0	0	0	1	0	0
1	12	0	8	0	10	0	0	0	1	2	0	0	0	4	2	1	0	0	10	28	0	0	0	0	0	0	0	0	0
2	5	0	3	0	12	0	1	0	0	0	0	0	0	2	1	1	0	0	5	14	0	0	0	0	0	0	3	0	0
0	1	0	0	0	13	0	4	0	0	0	0	0	0	3	0	2	0	0	7	1	0	6	0	0	0	0	0	0	0
1	2	0	1	0	6	0	0	0	0	0	0	0	0	3	0	4	0	0	13	6	0	0	0	0	0	0	0	1	0
1	5	0	0	0	11	0	0	0	1	0	0	0	0	0	0	1	0	0	6	4	0	0	0	0	0	0	5	0	0
1	1	0	0	0	19	0	0	0	0	0	0	0	0	3	1	0	0	0	2	27	0	0	0	0	0	0	0	0	0
0	6	0	1	0	21	0	3	0	0	0	0	0	0	3	0	0	0	0	4	13	0	2	0	0	0	0	2	0	0
1	10	0	1	0	34	0	1	0	0	0	0	0	0	3	0	0	0	0	8	22	0	1	0	0	0	0	2	0	0
1	1	0	1	0	38	0	1	0	0	0	0	0	0	2	4	0	0	0	15	17	0	0	0	0	0	0	0	0	0
0	7	0	1	0	22	0	1	0	0	0	0	0	0	1	1	0	0	0	7	11	0	0	0	0	0	0	2	0	0
1	1	0	0	0	12	0	0	0	0	1	0	0	0	1	0	4	0	0	3	4	1	2	0	0	0	0	1	0	0
1	5	0	2	0	33	0	0	0	0	2	0	0	0	1	1	4	0	0	5	7	0	0	0	0	0	0	0	0	0
6	2	0	1	0	14	0	1	0	0	0	0	0	0	0	2	6	0	0	9	7	0	1	0	0	0	0	6	0	0
1	1	0	4	0	22	0	1	0	0	1	0	0	0	1	0	2	0	0	14	2	0	4	0	0	0	0	4	0	0
3	4	0	4	0	11	0	4	0	0	0	0	0	0	8	0	6	0	0	8	17	0	0	0	0	0	0	1	0	0
4	0	0	0	0	40	0	0	0	0	0	0	0	0	9	0	1	0	0	4	3	0	0	0	0	0	0	1	0	0
1	1	0	0	0	32	0	1	0	0	0	0	0	0	3	0	3	0	0	10	5	0	0	0	0	0	0	2	0	0
1	1	0	2	0	32	0	2	0	0	0	0	0	0	0	0	0	0	0	6	3	0	0	0	0	0	0	7	0	0
1	1	0	1	0	28	0	0	0	0	0	0	0	0	3	1	0	0	0	9	4	0	0	0	0	0	0	0	0	0
1	0	0	0	0	20	0	0	0	0	2	0	0	0	1	2	0	0	0	12	1	0	1	0	0	0	0	6	0	0
2	0	0	0	0	21	0	0	0	0	0	0	0	0	3	0	0	0	0	13	5	0	3	0	0	0	0	2	1	0
1	1	0	0	0	9	0	0	0	0	0	0	1	0	5	0	3	0	0	14	0	0	3	0	0	0	0	3	0	0
3	1	0	0	0	21	0	7	0	0	0	0	0	0	2	0	0	0	0	17	2	0	0	0	0	0	0	6	0	0
5	0	0	10	0	34	0	1	0	0	6	0	0	0	5	0	0	0	0	22	16	0	7	0	0	0	0	3	0	0
6	2	0	30	0	18	0	1	0	0	0	0	0	0	2	1	0	0	0	15	15	0	0	0	0	0	0	8	0	0
2	12	0	0	0	37	0	1	0	0	0	0	0	0	1	0	2	0	0	0	2	0	0	0	0	0	2	0	0	0
3	4	0	0	0	35	0	1	0	0	0	0	0	0	1	0	0	0	0	4	3	0	0	0	0	0	1	0	0	0
0	0	0	0	0	6	0	0	0	0	0	0	0	0	2	0	0	0	0	0	0	0	0	0	0	0	2	8	0	0
2	1	0	0	0	20	0	0	0	0	0	0	0	0	3	1	0	0	0	5	3	0	1	0	0	0	1	13	0	0
2	0	0	0	0	28	0	3	0	0	0	0	1	0	1	3	0	0	0	4	1	0	0	0	0	0	0	2	0	0
1	0	0	0	0	14	0	3	0	0	0	0	0	0	4	0	4	0	2	12	0	0	0	0	0	0	0	1	0	0
3	0	0	1	0	12	0	0	0	0	0	0	0	0	3	0	0	0	0	15	5	0	0	0	0	0	1	1	0	0
0	0	0	11	0	15	0	2	0	0	0	0	0	0	0	0	2	0	0	11	3	0	0	0	0	0	0	5	0	0
3	1	0	15	0	19	0	3	0	0	0	0	0	0	1	0	0	0	0	9	9	0	1	0	0	0	0	4	0	0
6	2	0	7	0	10	0	0	0	0	1	0	2	0	4	1	2	1	1	14	17	0	0	0	0	0	0	5	0	0
3	0	0	0	0	23	0	0	0	0	0	0	0	0	1	0	1	0	0	0	0	0	0	0	0	0	3	8	0	0
2	1	0	0	0	15	0	0	0	0	0	0	0	0	3	0	0	0	0	1	2	0	0	0	0	0	1	1	1	0
0	0	0	0	0	3	0	0	0	0	0	0	0	0	0	0	1	0	1	0	1	0	0	0	0	0	1	10	0	3
2	0	0	0	0	1	0	0	0	0	0	0	0	0	2	0	0	0	0	0	0	0	0	0	0	0	0	5	0	0
1	0	0	0	0	7	0	1	0	0	0	0	3	0	3	0	1	0	0	9	0	0	0	0	0	0	1	10	0	0
2	0	0	2	0	11	0	0	0	0	0	0	0	0	0	0	0	0	0	18	1	0	0	0	0	0	0	4	0	0
1	0	0	15	0	16	0	1	0	0	0	0	2	0	3	1	6	0	0	20	1	0	0	0	0	0	0	3	0	0
2	3	0	14	0	14	0	0	0	0	0	0	0	0	2	0	0	0	0	9	6	0	0	0	0	0	0	1	0	0
5	0	0	21	0	11	0	2	0	0	0	0	0	0	3	0	0	0	1	12	8	0	0	0	0	0	0	0	0	0
6	0	0	14	0	16	0	1	0	0	8	0	1	0	3	1	1	0	0	12	6	0	0	0	0	0	0	0	0	0
4	0	0	0	0	0	0	0	0	0	1	0	0	0	5	0	0	0	0	1	1	0	0	0	0	0	2	6	0	1
2	0	0	0	0	10	0	0	0	1	0	0	0	0	1	0	2	0	0	0	0	0	0	0	0	0	1	3	4	0
2	4	0	12	0	10	0	3	2	0	0	0	1	0	1	0	1	0	0	6	6	0	0	0	0	0	0	0	0	0
1	0	0	9	0	5	0	2	0	0	3	0	0	0	0	0	0	0	1	17	0	1	0	0	0	0	0	4	0	0
2	0	0	29	0	13	0	1	1	0	0	0	1	0	1	0	0	0	0	18	0	0	0	0	1	0	0	0	0	0
1	0	0	23	0	12	0	1	0	0	1	0	0	0	1	0	3	0	0	8	4	0	2	0	2	0	0	4	0	0
0	1	0	21	0	9	0	0	0	0	0	0	0	0	3	1	2	0	0	3	16	1	1	0	0	0	0	2	0	0
0	0	0	10	0	5	0	0	0	0	0	0	0	3	3	1	1	0	0	4	32	0	0	0	0	0	0	0	0	0
1	3	0	10	0	2	0	0	0	0	2	0	1	0	3	1	8	0	0	7	11	0	0	0	0	0	0	11	0	0
2	3	0	0	0	8	0	1	0	0	0	0	1	0	1	0	7	0	0	13	11	0	5	0	1	0	0	0	0	0
2	1	0	7	0	9	0	0	0	0	0	0	0	0	6	0	1	0	0	15	3	0	0	0	0	0	0	1	0	0
6	1	0	9	0	4	0	0	0	0	0	0	0	0	4	1	7	0	0	13	6	1	0	0	0	0	0	2	0	0
1	1	0	0	0	4	0	4	0	0	0	0	0	0	0	0	2	0	0	3	3	0	0	0	0	0	0	5	0	0
2	1	0	8	0	6	0	0	0	0	0	0	0	0	2	0	0	0	1	8	1	0	0	0	0	0	0	2	0	0
0	2	0	24	0	14	0	3	0	0	0	0	0	0	3	0	1	0	0	13	2	0	0	0	0	0	0	2	0	0
5	0	0	19	0	17	0	0	0	0	0	1	0	0	0	0	0	0	0	4	1	0	0	0	0	0	0	0	0	0
3	2	0	29	0	8	0	1	0	0	0	0	0	0	2	0	0	0	0	1	3	0	0	0	0	0	0	1	0	0
0	1	0	6	0	5	0	0	0	2	1	0	0	0	2	0	0	0	0	8	7	0	0	0	0	0	0	3	0	0
1	1	0	7	0	5	0	0	0	0	0	0	3	0	2	0	1	0	0	5	13	0	1	0	0	0	0	1	0	0
6	2	0	23	0	1	1	1	0	0	0	0	0	0	0	3	1	0	0	12	14	0	0	0	0	0	0	12	0	0
3	1	0	15	0	14	0	5	0	0	0	0	0	0	3	0	0	0	0	9	3	0	0	0	0	0	0	1	0	0
3	1	0	15	0	14	0	5	0	0	0	0	0	0	3	0	1	0	0	5	8	0	0	0	0	0	0	1	0	0
2	1	0	0	0	1	0	1	0	0	3	0	0	0	3	0	0	0	0	0	3	0	0	0	0	0	0	5	0	0
4	1	0	8	0	15	0	0	0	0	0	0	0	0	1	0	4	0	0	1	0	0	0	0	0	0	0	8	0	0
3	2	0	5	0	4	0	3	0	0	0	0	0	0	4	0	3	0	0	7	6	0	0	0	0	0	0	1	0	0
3	3	0	20	0	10	0	2	0	0	0	0	0	0	1	0	0	0	0	3	7	0	1	0	0	0	0	2	0	0
3	0	0	13	0	11	0	0	0	0	0	0	0	0	1	1	3	0	0	5	1	0	0	0	0	0	0	0	0	0
0	1	0	18	0	8	0	0	0	0	0	0	0	0	2	0	1	0	0	4	1	0	0	0	0	0	0	14	0	0
1	1	0	18	0	8	0	3	0	0	0	0	0	0	1	0	0	0	1	6	4	0	0	0	0	0	0	1	0	0
7	0	1	13	0	4	0	0	0	0	2	0	1	0	1	0	3	0	0	4	24	0	0	0	0	0	0	10	0	0
2	10	0	6	0	3	0	9	0	0	2	0	0	0	0	0	5	1	0	3	4	0	0	0	0	0	0	4	0	0
1	5	0	16	0	8	0	0	0	0	0	0	0	0	1	0	1	0	0	3	11	1	0	0	0	0	0	5	0	0
1	1	0	1	0	0	0	0	0	0	1	0	0	0	0	0	0	0	2	4	2	0	0	0	1	0	1	16	0	0
6	9	0	3	1	5	0	0	0	0	2	0	0	0	0	0	1	0	0	4	0	0	0	0	1	0	0	5	0	0
5	8	0	0	0	12	0	0	0	0	0	0	0	0	2	0	7	0	0	10	3	1	0	0	0	0	0	4	0	0
2	3	0	1	0	11	0	6	0	0	0	0	0	0	4	0	5	0	0	7	0	0	0	0	0	0	0	0	0	0
5	4	0	4	0	17	0	3	0	0	0	0	0	0	0	0	4	0	0	15	5	0	0	0	0	0	0	1	0	0
8	1	0	21	0	3	0	1	0	0	1	0	0	0	0	0	1	0	0	7	6	0	0	0	0	1	0	4	0	0
2	2	0	45	0	5	0	1	0	0	0	0	0	0	2	0	0	0	0	13	15	0	0	0	0	0	0	1	0	0
4	0	0	21	0	12	0	3	0	0	1	0	0	0	6	0	8	0	0	12	13	0	0	0	1	0	0	6	0	0
1	0	0	0	0	0	0	6	0	0	1	0	0	0	0	0	7	0	0	0	0	0	0	0	0	0	0	4	0	0
3	3	0	0	0	2	0	1	0	0	0	0	0	0	4	0	10	1	2	1	1	0	1	0	0	0	0	10	0	0
