# Supplementary material for: Responses of species abundance distribution patterns to spatial scaling in subtropical secondary forests
Source: Ecol Evol. 2019 Apr 1;9(9):5338–47. doi: 10.1002/ece3.5122 (PMC6509376; doi:10.1002/ece3.5122)
Supplement: Supplementary file 4 [file ECE3-9-5338-s004.csv]

locality	species	abundance
31	Ericaceae	1
31	Hamamelidaceae	10
31	Fagaceae	42
31	Anacardiaceae	4
31	Theaceae	2
31	Lauraceae	1
36	Fagaceae	29
36	Theaceae	1
37	Aquifoliaceae	1
37	Ericaceae	2
37	Hamamelidaceae	17
37	Fagaceae	30
37	Anacardiaceae	3
37	Theaceae	4
38	Hamamelidaceae	8
38	Fagaceae	38
38	Anacardiaceae	1
38	Theaceae	2
39	Elaeocarpaceae	1
39	Hamamelidaceae	2
39	Fagaceae	30
39	Theaceae	1
39	Symplocaceae	1
39	Ebenaceae	2
41	Ericaceae	3
41	Elaeocarpaceae	1
41	Fagaceae	49
41	Pinaceae	8
44	Hamamelidaceae	1
44	Fagaceae	48
44	Pinaceae	6
45	Hamamelidaceae	1
45	Fagaceae	66
45	Theaceae	1
45	Pinaceae	1
46	Ericaceae	6
46	Hamamelidaceae	3
46	Fagaceae	53
46	Verbenaceae	1
46	Anacardiaceae	1
46	Rosaceae	1
46	Theaceae	8
46	Pinaceae	5
48	Hamamelidaceae	4
48	Fagaceae	34
48	Anacardiaceae	2
48	Rosaceae	1
48	Theaceae	6
48	Rhamnaceae	1
49	Ericaceae	3
49	Fagaceae	32
49	Anacardiaceae	2
49	Theaceae	3
49	Symplocaceae	2
51	Styracaceae	2
51	Aquifoliaceae	2
51	Ericaceae	4
51	Elaeocarpaceae	1
51	Hamamelidaceae	8
51	Fagaceae	60
51	Anacardiaceae	1
51	Lythraceae	1
51	Theaceae	9
51	Symplocaceae	16
51	Taxodiaceae Warming	1
51	Ebenaceae	1
51	Rhamnaceae	1
51	Myrtaceae	1
51	Lauraceae	2
52	Styracaceae	1
52	Aquifoliaceae	5
52	Ericaceae	1
52	Elaeocarpaceae	3
52	Hamamelidaceae	1
52	Fagaceae	23
52	Anacardiaceae	5
52	Rubiaceae	1
52	Theaceae	11
52	Symplocaceae	2
52	Taxodiaceae Warming	1
52	Rhamnaceae	5
54	Aquifoliaceae	8
54	Leguminosae	5
54	Pittosporaceae	1
54	Juglandaceae	1
54	Hamamelidaceae	11
54	Fagaceae	5
54	Verbenaceae	1
54	Theaceae	10
54	Symplocaceae	5
54	Ebenaceae	2
54	Rhamnaceae	3
56	Aquifoliaceae	6
56	Leguminosae	2
56	Ericaceae	1
56	Pittosporaceae	1
56	Juglandaceae	2
56	Hamamelidaceae	3
56	Fagaceae	53
56	Alangiaceae	3
56	Anacardiaceae	1
56	Rosaceae	1
56	Theaceae	9
56	Symplocaceae	5
56	Ebenaceae	2
56	Pinaceae	3
56	Lauraceae	1
57	Aquifoliaceae	10
57	Leguminosae	1
57	Hamamelidaceae	4
57	Fagaceae	28
57	Rubiaceae	1
57	Theaceae	7
57	Symplocaceae	3
57	Taxodiaceae Warming	2
57	Pinaceae	1
57	Lauraceae	1
59	Aquifoliaceae	12
59	Ericaceae	3
59	Hamamelidaceae	4
59	Fagaceae	33
59	Alangiaceae	5
59	Anacardiaceae	1
59	Rubiaceae	1
59	Theaceae	32
59	Symplocaceae	1
59	Taxodiaceae Warming	1
59	Ebenaceae	2
59	Pinaceae	3
59	Lauraceae	1
60	Aquifoliaceae	2
60	Fagaceae	35
60	Theaceae	12
60	Pinaceae	2
60	Lauraceae	5
63	Aquifoliaceae	13
63	Ericaceae	3
63	Elaeocarpaceae	1
63	Hamamelidaceae	1
63	Fagaceae	21
63	Alangiaceae	2
63	Theaceae	15
63	Symplocaceae	7
63	Taxodiaceae Warming	3
63	Ebenaceae	1
63	Pinaceae	4
66	Aquifoliaceae	2
66	Fagaceae	19
66	Theaceae	12
68	Aquifoliaceae	2
68	Elaeocarpaceae	2
68	Hamamelidaceae	2
68	Fagaceae	22
68	Alangiaceae	1
68	Theaceae	51
68	Symplocaceae	2
68	Taxodiaceae Warming	3
71	Euphorbiaceae	1
71	Hamamelidaceae	2
71	Fagaceae	28
71	Theaceae	8
71	Symplocaceae	2
71	Taxodiaceae Warming	7
71	Pinaceae	5
73	Aquifoliaceae	1
73	Leguminosae	3
73	Hamamelidaceae	1
73	Fagaceae	18
73	Alangiaceae	2
73	Anacardiaceae	1
73	Rosaceae	2
73	Theaceae	54
73	Symplocaceae	2
73	Taxodiaceae Warming	4
73	Ebenaceae	3
73	Lauraceae	1
76	Ericaceae	1
76	Elaeocarpaceae	1
76	Fagaceae	16
76	Rosaceae	1
76	Theaceae	11
76	Taxodiaceae Warming	12
76	Ebenaceae	1
79	Ericaceae	1
79	Elaeocarpaceae	2
79	Hamamelidaceae	1
79	Fagaceae	8
79	Theaceae	36
79	Taxodiaceae Warming	14
79	Ebenaceae	1
82	Fagaceae	10
82	Anacardiaceae	1
82	Theaceae	16
82	Symplocaceae	2
82	Taxodiaceae Warming	10
83	Aquifoliaceae	1
83	Gramineae	1
83	Hamamelidaceae	1
83	Fagaceae	1
83	Anacardiaceae	1
83	Theaceae	13
83	Symplocaceae	2
83	Taxodiaceae Warming	22
83	Ebenaceae	3
83	Palmae	1
84	Gramineae	1
84	Hamamelidaceae	2
84	Fagaceae	3
84	Theaceae	14
84	Symplocaceae	4
84	Taxodiaceae Warming	9
84	Ebenaceae	3
1	Euphorbiaceae	2
1	Aquifoliaceae	1
1	Leguminosae	1
1	Elaeocarpaceae	2
1	Fagaceae	19
1	Verbenaceae	1
1	Alangiaceae	1
1	Rubiaceae	2
1	Theaceae	7
1	Symplocaceae	1
1	Ebenaceae	1
1	Pinaceae	1
1	Lauraceae	2
2	Aquifoliaceae	1
2	Elaeocarpaceae	2
2	Fagaceae	15
2	Theaceae	6
2	Symplocaceae	7
2	Taxodiaceae Warming	1
2	Myrtaceae	2
2	Lauraceae	5
3	Aquifoliaceae	1
3	Elaeocarpaceae	1
3	Fagaceae	31
3	Theaceae	1
3	Symplocaceae	4
3	Taxodiaceae Warming	5
3	Pinaceae	1
3	Myrtaceae	1
3	Lauraceae	2
4	Leguminosae	2
4	Ericaceae	1
4	Elaeocarpaceae	2
4	Fagaceae	9
4	Verbenaceae	2
4	Alangiaceae	2
4	Theaceae	1
4	Symplocaceae	2
4	Pinaceae	2
5	Fagaceae	20
6	Aquifoliaceae	1
6	Elaeocarpaceae	2
6	Hamamelidaceae	1
6	Fagaceae	22
6	Alangiaceae	1
6	Rubiaceae	1
6	Lauraceae	1
7	Aquifoliaceae	3
7	Elaeocarpaceae	2
7	Fagaceae	25
7	Pinaceae	1
8	Fagaceae	22
8	Pinaceae	1
8	Lauraceae	1
9	Cupressaceae Bartling	1
9	Hamamelidaceae	3
9	Fagaceae	23
10	Cupressaceae Bartling	13
10	Ericaceae	1
10	Fagaceae	22
10	Verbenaceae	1
100	Aquifoliaceae	5
100	Elaeocarpaceae	2
100	Fagaceae	12
100	Alangiaceae	1
100	Moraceae	1
100	Theaceae	5
100	Symplocaceae	9
100	Taxodiaceae Warming	8
100	Ebenaceae	2
100	Myrtaceae	2
11	Cupressaceae Bartling	1
11	Ericaceae	2
11	Fagaceae	19
11	Theaceae	1
11	Taxodiaceae Warming	3
11	Pinaceae	4
12	Ericaceae	3
12	Elaeocarpaceae	4
12	Fagaceae	20
12	Taxodiaceae Warming	1
12	Pinaceae	5
12	Lauraceae	1
13	Ericaceae	2
13	Fagaceae	9
13	Anacardiaceae	1
13	Theaceae	3
13	Taxodiaceae Warming	1
13	Pinaceae	3
13	Lauraceae	2
14	Ericaceae	1
14	Elaeocarpaceae	2
14	Fagaceae	14
14	Symplocaceae	1
14	Pinaceae	4
14	Lauraceae	1
15	Ericaceae	2
15	Fagaceae	19
15	Symplocaceae	3
15	Pinaceae	4
15	Lauraceae	1
16	Ericaceae	6
16	Hamamelidaceae	1
16	Fagaceae	20
16	Theaceae	4
16	Symplocaceae	1
16	Lauraceae	2
17	Aquifoliaceae	3
17	Ericaceae	4
17	Elaeocarpaceae	1
17	Fagaceae	17
17	Theaceae	5
17	Symplocaceae	1
17	Pinaceae	1
18	Ericaceae	1
18	Fagaceae	21
18	Theaceae	4
18	Ebenaceae	1
18	Lauraceae	4
19	Cupressaceae Bartling	1
19	Ericaceae	2
19	Fagaceae	14
19	Theaceae	1
19	Symplocaceae	3
19	Taxodiaceae Warming	2
19	Pinaceae	1
19	Lauraceae	1
20	Cupressaceae Bartling	7
20	Ericaceae	1
20	Elaeocarpaceae	1
20	Gramineae	1
20	Fagaceae	6
20	Theaceae	1
20	Symplocaceae	12
20	Taxodiaceae Warming	1
20	Myrtaceae	1
21	Cupressaceae Bartling	7
21	Aquifoliaceae	1
21	Elaeocarpaceae	1
21	Fagaceae	9
21	Anacardiaceae	2
21	Theaceae	1
21	Symplocaceae	6
21	Taxodiaceae Warming	1
21	Ebenaceae	1
22	Ericaceae	3
22	Elaeocarpaceae	3
22	Fagaceae	24
22	Theaceae	1
22	Symplocaceae	1
22	Taxodiaceae Warming	3
22	Pinaceae	2
22	Lauraceae	4
23	Aquifoliaceae	1
23	Ericaceae	2
23	Elaeocarpaceae	3
23	Fagaceae	10
23	Rubiaceae	1
23	Theaceae	2
23	Symplocaceae	2
23	Taxodiaceae Warming	5
23	Ebenaceae	1
24	Ericaceae	4
24	Elaeocarpaceae	2
24	Fagaceae	14
24	Anacardiaceae	1
24	Rosaceae	1
24	Theaceae	2
24	Symplocaceae	2
24	Taxodiaceae Warming	8
24	Pinaceae	3
24	Lauraceae	1
25	Ericaceae	2
25	Elaeocarpaceae	1
25	Fagaceae	29
25	Anacardiaceae	2
25	Rubiaceae	1
25	Symplocaceae	2
25	Pinaceae	7
25	Lauraceae	1
26	Cupressaceae Bartling	4
26	Ericaceae	1
26	Hamamelidaceae	4
26	Fagaceae	31
26	Theaceae	1
26	Pinaceae	1
27	Cupressaceae Bartling	9
27	Fagaceae	21
27	Anacardiaceae	1
27	Pinaceae	2
28	Cupressaceae Bartling	2
28	Hamamelidaceae	1
28	Fagaceae	36
29	Cupressaceae Bartling	2
29	Fagaceae	15
29	Anacardiaceae	1
30	Hamamelidaceae	1
30	Fagaceae	9
30	Anacardiaceae	1
30	Symplocaceae	1
32	Ericaceae	5
32	Hamamelidaceae	9
32	Fagaceae	26
32	Anacardiaceae	2
32	Rubiaceae	1
32	Symplocaceae	1
33	Fagaceae	13
33	Theaceae	2
34	Aquifoliaceae	2
34	Hamamelidaceae	2
34	Fagaceae	18
34	Symplocaceae	1
35	Aquifoliaceae	4
35	Ericaceae	4
35	Hamamelidaceae	2
35	Fagaceae	32
35	Anacardiaceae	1
35	Theaceae	3
35	Symplocaceae	1
40	Hamamelidaceae	1
40	Fagaceae	21
40	Ebenaceae	1
40	Pinaceae	3
42	Euphorbiaceae	1
42	Fagaceae	36
42	Anacardiaceae	1
42	Pinaceae	11
43	Leguminosae	1
43	Ericaceae	7
43	Hamamelidaceae	7
43	Fagaceae	39
43	Theaceae	3
43	Ebenaceae	1
43	Pinaceae	8
43	Lauraceae	2
47	Aquifoliaceae	2
47	Ericaceae	1
47	Hamamelidaceae	10
47	Fagaceae	74
47	Anacardiaceae	12
47	Theaceae	18
47	Araliaceae	2
50	Aquifoliaceae	7
50	Hamamelidaceae	2
50	Fagaceae	53
50	Anacardiaceae	1
50	Theaceae	10
50	Symplocaceae	4
50	Rhamnaceae	1
53	Aquifoliaceae	8
53	Fagaceae	16
53	Anacardiaceae	6
53	Rosaceae	1
53	Caprifoliaceae	1
53	Theaceae	13
53	Symplocaceae	2
53	Ebenaceae	2
53	Rhamnaceae	1
53	Pinaceae	1
53	Celastraceae	3
55	Aquifoliaceae	19
55	Leguminosae	1
55	Elaeocarpaceae	1
55	Hamamelidaceae	11
55	Fagaceae	11
55	Alangiaceae	2
55	Anacardiaceae	8
55	Rosaceae	1
55	Theaceae	23
55	Staphyleaceae	1
55	Rhamnaceae	3
55	Myrtaceae	2
55	Celastraceae	1
58	Aquifoliaceae	13
58	Hamamelidaceae	2
58	Fagaceae	34
58	Alangiaceae	2
58	Anacardiaceae	1
58	Rubiaceae	2
58	Theaceae	11
58	Symplocaceae	2
58	Taxodiaceae Warming	3
58	Celastraceae	3
58	Lauraceae	1
61	Aquifoliaceae	1
61	Elaeocarpaceae	1
61	Hamamelidaceae	2
61	Fagaceae	56
61	Theaceae	9
61	Symplocaceae	2
61	Taxodiaceae Warming	3
61	Rhamnaceae	2
61	Pinaceae	6
62	Aquifoliaceae	14
62	Hamamelidaceae	4
62	Fagaceae	33
62	Alangiaceae	3
62	Anacardiaceae	4
62	Theaceae	24
62	Symplocaceae	3
62	Taxodiaceae Warming	4
62	Pinaceae	1
64	Aquifoliaceae	2
64	Elaeocarpaceae	1
64	Fagaceae	33
64	Theaceae	11
64	Ebenaceae	2
64	Pinaceae	4
65	Aquifoliaceae	6
65	Ericaceae	3
65	Fagaceae	18
65	Rubiaceae	2
65	Theaceae	4
65	Symplocaceae	1
65	Taxodiaceae Warming	2
65	Pinaceae	1
65	Celastraceae	2
67	Aquifoliaceae	5
67	Ericaceae	1
67	Elaeocarpaceae	1
67	Hamamelidaceae	1
67	Fagaceae	24
67	Anacardiaceae	1
67	Theaceae	13
69	Aquifoliaceae	2
69	Ericaceae	4
69	Hamamelidaceae	1
69	Fagaceae	29
69	Alangiaceae	1
69	Anacardiaceae	1
69	Theaceae	30
69	Symplocaceae	1
69	Taxodiaceae Warming	9
69	Ebenaceae	1
69	Rhamnaceae	1
69	Pinaceae	2
70	Ericaceae	2
70	Elaeocarpaceae	1
70	Hamamelidaceae	1
70	Fagaceae	28
70	Theaceae	15
70	Symplocaceae	3
70	Taxodiaceae Warming	4
70	Ebenaceae	3
70	Rhamnaceae	1
70	Pinaceae	10
72	Aquifoliaceae	1
72	Ericaceae	2
72	Elaeocarpaceae	1
72	Fagaceae	20
72	Anacardiaceae	1
72	Theaceae	22
72	Taxodiaceae Warming	28
72	Ebenaceae	9
72	Pinaceae	1
72	Lauraceae	1
74	Aquifoliaceae	5
74	Ericaceae	1
74	Elaeocarpaceae	4
74	Hamamelidaceae	2
74	Fagaceae	5
74	Anacardiaceae	3
74	Theaceae	13
74	Symplocaceae	7
74	Taxodiaceae Warming	8
74	Ebenaceae	3
74	Rhamnaceae	1
75	Fagaceae	25
75	Verbenaceae	1
75	Rubiaceae	1
75	Theaceae	16
75	Symplocaceae	2
75	Taxodiaceae Warming	4
75	Ebenaceae	10
77	Fagaceae	2
77	Theaceae	7
77	Taxodiaceae Warming	4
78	Ericaceae	8
78	Fagaceae	6
78	Alangiaceae	7
78	Theaceae	26
78	Taxodiaceae Warming	12
78	Ebenaceae	8
80	Aquifoliaceae	1
80	Ericaceae	3
80	Elaeocarpaceae	3
80	Hamamelidaceae	2
80	Fagaceae	47
80	Anacardiaceae	1
80	Theaceae	3
80	Taxodiaceae Warming	5
80	Pinaceae	3
81	Ericaceae	1
81	Elaeocarpaceae	2
81	Fagaceae	35
81	Theaceae	3
81	Symplocaceae	3
81	Taxodiaceae Warming	5
81	Pinaceae	1
85	Elaeocarpaceae	1
85	Hamamelidaceae	1
85	Fagaceae	25
85	Alangiaceae	2
85	Anacardiaceae	3
85	Theaceae	8
85	Taxodiaceae Warming	7
86	Hamamelidaceae	11
86	Fagaceae	13
86	Anacardiaceae	1
86	Theaceae	24
86	Symplocaceae	3
86	Taxodiaceae Warming	3
86	Berberidaceae	2
87	Euphorbiaceae	3
87	Aquifoliaceae	3
87	Gramineae	14
87	Fagaceae	2
87	Anacardiaceae	2
87	Theaceae	5
87	Symplocaceae	2
87	Taxodiaceae Warming	7
87	Rhamnaceae	1
88	Aquifoliaceae	4
88	Ericaceae	1
88	Gramineae	14
88	Fagaceae	2
88	Theaceae	2
88	Symplocaceae	2
88	Taxodiaceae Warming	10
89	Elaeocarpaceae	1
89	Pittosporaceae	1
89	Fagaceae	15
89	Theaceae	7
89	Symplocaceae	2
89	Taxodiaceae Warming	11
89	Pinaceae	1
90	Leguminosae	1
90	Ericaceae	5
90	Elaeocarpaceae	3
90	Fagaceae	18
90	Moraceae	5
90	Theaceae	1
90	Symplocaceae	11
90	Taxodiaceae Warming	7
90	Ebenaceae	1
90	Pinaceae	4
91	Ericaceae	4
91	Elaeocarpaceae	1
91	Hamamelidaceae	2
91	Fagaceae	22
91	Moraceae	1
91	Theaceae	12
91	Symplocaceae	10
91	Taxodiaceae Warming	3
91	Pinaceae	6
91	Myrsinaceae	1
92	Gramineae	8
92	Fagaceae	9
92	Verbenaceae	1
92	Theaceae	1
92	Symplocaceae	2
92	Taxodiaceae Warming	13
92	Pinaceae	1
92	Lauraceae	1
93	Gramineae	24
93	Fagaceae	2
93	Taxodiaceae Warming	8
94	Gramineae	13
94	Hamamelidaceae	1
94	Fagaceae	8
94	Symplocaceae	1
94	Taxodiaceae Warming	1
95	Aquifoliaceae	1
95	Hamamelidaceae	9
95	Fagaceae	24
95	Anacardiaceae	2
95	Theaceae	4
95	Symplocaceae	2
95	Pinaceae	1
95	Rutaceae	2
96	Aquifoliaceae	1
96	Hamamelidaceae	3
96	Fagaceae	33
96	Verbenaceae	1
96	Rubiaceae	2
96	Moraceae	2
96	Theaceae	5
96	Symplocaceae	2
96	Taxodiaceae Warming	5
96	Ebenaceae	2
96	Rhamnaceae	1
96	Rutaceae	2
96	Lauraceae	1
97	Euphorbiaceae	12
97	Hamamelidaceae	5
97	Fagaceae	20
97	Moraceae	1
97	Rhamnaceae	1
98	Gramineae	10
98	Hamamelidaceae	1
98	Fagaceae	3
98	Moraceae	3
98	Taxodiaceae Warming	5
98	Rhamnaceae	1
99	Gramineae	9
99	Fagaceae	3
99	Verbenaceae	1
99	Taxodiaceae Warming	4
