# Supplementary material for: Responses of species abundance distribution patterns to spatial scaling in subtropical secondary forests
Source: Ecol Evol. 2019 Apr 1;9(9):5338–47. doi: 10.1002/ece3.5122 (PMC6509376; doi:10.1002/ece3.5122)
Supplement: Supplementary file 5 [file ECE3-9-5338-s005.csv]

locality	genus name	abundance
51	Styrax	2
52	Styrax	1
9	Cupressus	1
10	Cupressus	13
11	Cupressus	1
19	Cupressus	1
20	Cupressus	7
21	Cupressus	7
26	Cupressus	4
27	Cupressus	9
28	Cupressus	2
29	Cupressus	2
31	Sassafras	1
60	Sassafras	4
73	Sassafras	1
2	Sassafras	4
3	Sassafras	1
6	Sassafras	1
8	Sassafras	1
12	Sassafras	1
13	Sassafras	2
14	Sassafras	1
16	Sassafras	1
22	Sassafras	4
25	Sassafras	1
72	Sassafras	1
47	Aralia	2
46	Clerodendrum	1
54	Clerodendrum	1
1	Clerodendrum	1
4	Clerodendrum	2
10	Clerodendrum	1
75	Clerodendrum	1
92	Clerodendrum	1
96	Clerodendrum	1
99	Clerodendrum	1
37	Ilex	1
51	Ilex	2
52	Ilex	5
54	Ilex	8
56	Ilex	6
57	Ilex	10
59	Ilex	12
60	Ilex	2
63	Ilex	13
66	Ilex	2
68	Ilex	2
73	Ilex	1
83	Ilex	1
1	Ilex	1
2	Ilex	1
3	Ilex	1
6	Ilex	1
7	Ilex	3
100	Ilex	5
17	Ilex	3
21	Ilex	1
23	Ilex	1
34	Ilex	2
35	Ilex	4
47	Ilex	2
50	Ilex	7
53	Ilex	8
55	Ilex	19
58	Ilex	13
61	Ilex	1
62	Ilex	14
64	Ilex	2
65	Ilex	6
67	Ilex	5
69	Ilex	2
72	Ilex	1
74	Ilex	5
80	Ilex	1
87	Ilex	3
88	Ilex	4
95	Ilex	1
96	Ilex	1
41	Rhododendron	1
56	Rhododendron	1
13	Rhododendron	1
14	Rhododendron	1
15	Rhododendron	1
16	Rhododendron	3
43	Rhododendron	1
65	Rhododendron	3
90	Rhododendron	4
39	Elaeocarpus	1
41	Elaeocarpus	1
51	Elaeocarpus	1
52	Elaeocarpus	3
63	Elaeocarpus	1
68	Elaeocarpus	2
76	Elaeocarpus	1
79	Elaeocarpus	2
1	Elaeocarpus	2
2	Elaeocarpus	2
3	Elaeocarpus	1
4	Elaeocarpus	2
6	Elaeocarpus	2
7	Elaeocarpus	2
100	Elaeocarpus	2
12	Elaeocarpus	4
14	Elaeocarpus	2
17	Elaeocarpus	1
20	Elaeocarpus	1
21	Elaeocarpus	1
22	Elaeocarpus	3
23	Elaeocarpus	3
24	Elaeocarpus	2
25	Elaeocarpus	1
55	Elaeocarpus	1
61	Elaeocarpus	1
64	Elaeocarpus	1
67	Elaeocarpus	1
70	Elaeocarpus	1
72	Elaeocarpus	1
74	Elaeocarpus	4
80	Elaeocarpus	3
81	Elaeocarpus	2
85	Elaeocarpus	1
89	Elaeocarpus	1
90	Elaeocarpus	3
91	Elaeocarpus	1
73	Liquidambar	1
83	Liquidambar	1
6	Liquidambar	1
16	Liquidambar	1
35	Liquidambar	1
83	Phyllostachys	1
84	Phyllostachys	1
20	Phyllostachys	1
87	Phyllostachys	14
88	Phyllostachys	14
92	Phyllostachys	8
93	Phyllostachys	24
94	Phyllostachys	13
98	Phyllostachys	10
99	Phyllostachys	9
52	Berchemia	3
54	Pittosporum	1
56	Pittosporum	1
89	Pittosporum	1
56	Albizia	2
1	Albizia	1
31	Cleyera	1
46	Cleyera	2
48	Cleyera	4
51	Cleyera	7
52	Cleyera	6
54	Cleyera	2
56	Cleyera	7
57	Cleyera	3
59	Cleyera	24
60	Cleyera	6
63	Cleyera	13
66	Cleyera	11
68	Cleyera	45
71	Cleyera	2
73	Cleyera	47
76	Cleyera	9
79	Cleyera	36
82	Cleyera	16
83	Cleyera	13
84	Cleyera	14
1	Cleyera	3
2	Cleyera	2
3	Cleyera	1
4	Cleyera	1
100	Cleyera	5
16	Cleyera	1
17	Cleyera	2
21	Cleyera	1
23	Cleyera	2
35	Cleyera	3
43	Cleyera	3
47	Cleyera	9
50	Cleyera	6
53	Cleyera	8
55	Cleyera	8
58	Cleyera	9
61	Cleyera	3
62	Cleyera	23
64	Cleyera	10
65	Cleyera	4
67	Cleyera	13
69	Cleyera	19
70	Cleyera	6
72	Cleyera	21
74	Cleyera	11
75	Cleyera	14
77	Cleyera	7
78	Cleyera	25
80	Cleyera	2
81	Cleyera	3
85	Cleyera	7
86	Cleyera	11
87	Cleyera	5
88	Cleyera	1
89	Cleyera	7
91	Cleyera	2
96	Cleyera	3
73	Sorbus	2
54	Platycarya	1
56	Platycarya	2
57	Dalbergia	1
73	Dalbergia	3
4	Dalbergia	2
43	Dalbergia	1
55	Dalbergia	1
90	Dalbergia	1
54	Millettia	5
31	Loropetalum	10
37	Loropetalum	17
38	Loropetalum	8
39	Loropetalum	2
44	Loropetalum	1
45	Loropetalum	1
46	Loropetalum	3
48	Loropetalum	4
51	Loropetalum	8
52	Loropetalum	1
54	Loropetalum	11
56	Loropetalum	3
57	Loropetalum	4
59	Loropetalum	4
63	Loropetalum	1
68	Loropetalum	2
71	Loropetalum	2
79	Loropetalum	1
84	Loropetalum	2
9	Loropetalum	3
26	Loropetalum	4
28	Loropetalum	1
30	Loropetalum	1
32	Loropetalum	9
34	Loropetalum	2
35	Loropetalum	1
40	Loropetalum	1
43	Loropetalum	7
47	Loropetalum	10
50	Loropetalum	2
55	Loropetalum	11
58	Loropetalum	2
61	Loropetalum	2
62	Loropetalum	4
67	Loropetalum	1
69	Loropetalum	1
70	Loropetalum	1
74	Loropetalum	2
80	Loropetalum	2
85	Loropetalum	1
86	Loropetalum	11
91	Loropetalum	2
94	Loropetalum	1
95	Loropetalum	9
96	Loropetalum	3
97	Loropetalum	5
98	Loropetalum	1
53	Viburnum	1
31	Quercus	42
36	Quercus	29
37	Quercus	30
38	Quercus	38
39	Quercus	30
41	Quercus	49
44	Quercus	48
45	Quercus	66
46	Quercus	53
48	Quercus	34
49	Quercus	32
51	Quercus	60
52	Quercus	23
54	Quercus	5
56	Quercus	53
57	Quercus	28
59	Quercus	33
60	Quercus	35
63	Quercus	20
66	Quercus	17
68	Quercus	21
71	Quercus	27
73	Quercus	14
76	Quercus	16
79	Quercus	6
82	Quercus	10
83	Quercus	1
84	Quercus	3
1	Quercus	19
2	Quercus	15
3	Quercus	31
4	Quercus	9
5	Quercus	20
6	Quercus	22
7	Quercus	25
8	Quercus	22
9	Quercus	23
10	Quercus	22
100	Quercus	12
11	Quercus	19
12	Quercus	20
13	Quercus	9
14	Quercus	14
15	Quercus	19
16	Quercus	20
17	Quercus	17
18	Quercus	21
19	Quercus	14
20	Quercus	6
21	Quercus	9
22	Quercus	24
23	Quercus	10
24	Quercus	14
25	Quercus	29
26	Quercus	31
27	Quercus	21
28	Quercus	36
29	Quercus	15
30	Quercus	9
32	Quercus	26
33	Quercus	13
34	Quercus	18
35	Quercus	32
40	Quercus	21
42	Quercus	36
43	Quercus	39
47	Quercus	74
50	Quercus	53
53	Quercus	16
55	Quercus	11
58	Quercus	34
61	Quercus	56
62	Quercus	33
64	Quercus	32
65	Quercus	18
67	Quercus	24
69	Quercus	29
70	Quercus	28
72	Quercus	20
74	Quercus	5
75	Quercus	25
77	Quercus	1
78	Quercus	6
80	Quercus	45
81	Quercus	33
85	Quercus	24
86	Quercus	12
87	Quercus	1
89	Quercus	15
90	Quercus	18
91	Quercus	22
92	Quercus	7
94	Quercus	8
95	Quercus	23
96	Quercus	33
97	Quercus	20
98	Quercus	3
99	Quercus	2
85	Castanea	1
99	Castanea	1
31	Eurya	1
36	Eurya	1
37	Eurya	4
38	Eurya	2
39	Eurya	1
45	Eurya	1
46	Eurya	6
48	Eurya	2
49	Eurya	3
51	Eurya	2
52	Eurya	5
54	Eurya	8
56	Eurya	2
57	Eurya	4
59	Eurya	8
60	Eurya	6
63	Eurya	2
66	Eurya	1
68	Eurya	6
71	Eurya	6
73	Eurya	7
11	Eurya	1
13	Eurya	3
16	Eurya	3
17	Eurya	3
18	Eurya	4
19	Eurya	1
20	Eurya	1
22	Eurya	1
24	Eurya	2
33	Eurya	2
47	Eurya	9
50	Eurya	4
53	Eurya	5
55	Eurya	15
58	Eurya	2
61	Eurya	6
62	Eurya	1
64	Eurya	1
69	Eurya	11
70	Eurya	9
72	Eurya	1
74	Eurya	2
75	Eurya	2
78	Eurya	1
80	Eurya	1
86	Eurya	13
88	Eurya	1
91	Eurya	6
92	Eurya	1
95	Eurya	4
96	Eurya	1
56	Alangium	3
59	Alangium	5
63	Alangium	2
68	Alangium	1
73	Alangium	2
1	Alangium	1
4	Alangium	2
6	Alangium	1
100	Alangium	1
55	Alangium	2
58	Alangium	2
62	Alangium	3
69	Alangium	1
78	Alangium	7
85	Alangium	2
1	Schima	4
2	Schima	2
57	Litsea	1
1	Litsea	1
2	Litsea	1
3	Litsea	1
15	Litsea	1
18	Litsea	3
43	Litsea	1
58	Litsea	1
92	Litsea	1
53	Celastrus	3
55	Celastrus	1
58	Celastrus	3
65	Celastrus	2
31	Choerospondias	4
37	Choerospondias	3
38	Choerospondias	1
46	Choerospondias	1
48	Choerospondias	2
49	Choerospondias	2
51	Choerospondias	1
52	Choerospondias	5
56	Choerospondias	1
59	Choerospondias	1
73	Choerospondias	1
82	Choerospondias	1
83	Choerospondias	1
13	Choerospondias	1
21	Choerospondias	2
24	Choerospondias	1
25	Choerospondias	2
27	Choerospondias	1
29	Choerospondias	1
30	Choerospondias	1
32	Choerospondias	2
35	Choerospondias	1
42	Choerospondias	1
47	Choerospondias	12
50	Choerospondias	1
53	Choerospondias	6
55	Choerospondias	7
58	Choerospondias	1
62	Choerospondias	4
67	Choerospondias	1
69	Choerospondias	1
72	Choerospondias	1
74	Choerospondias	3
80	Choerospondias	1
85	Choerospondias	3
86	Choerospondias	1
87	Choerospondias	2
95	Choerospondias	2
86	Nandina	2
51	Syzygium	1
2	Syzygium	2
3	Syzygium	1
100	Syzygium	2
20	Syzygium	1
55	Syzygium	2
100	Ficus	1
90	Ficus	5
91	Ficus	1
96	Ficus	2
97	Ficus	1
98	Ficus	3
76	Camellia	2
2	Camellia	2
26	Camellia	1
85	Camellia	1
90	Camellia	1
91	Camellia	4
96	Camellia	1
39	Symplocos	1
49	Symplocos	2
51	Symplocos	16
52	Symplocos	2
54	Symplocos	5
56	Symplocos	5
57	Symplocos	3
59	Symplocos	1
63	Symplocos	7
68	Symplocos	2
71	Symplocos	2
73	Symplocos	2
82	Symplocos	2
83	Symplocos	2
84	Symplocos	4
1	Symplocos	1
2	Symplocos	7
3	Symplocos	4
4	Symplocos	2
100	Symplocos	9
14	Symplocos	1
15	Symplocos	3
16	Symplocos	1
17	Symplocos	1
19	Symplocos	3
20	Symplocos	12
21	Symplocos	6
22	Symplocos	1
23	Symplocos	2
24	Symplocos	2
25	Symplocos	2
30	Symplocos	1
32	Symplocos	1
34	Symplocos	1
35	Symplocos	1
50	Symplocos	4
53	Symplocos	2
58	Symplocos	2
61	Symplocos	2
62	Symplocos	3
65	Symplocos	1
69	Symplocos	1
70	Symplocos	3
74	Symplocos	7
75	Symplocos	2
81	Symplocos	3
86	Symplocos	3
87	Symplocos	2
88	Symplocos	2
89	Symplocos	2
90	Symplocos	11
91	Symplocos	10
92	Symplocos	2
94	Symplocos	1
95	Symplocos	2
96	Symplocos	2
59	Lindera	1
1	Lindera	1
24	Lindera	1
43	Lindera	1
96	Lindera	1
97	Alchornea	12
51	Cunninghamia	1
52	Cunninghamia	1
57	Cunninghamia	2
59	Cunninghamia	1
63	Cunninghamia	3
68	Cunninghamia	3
71	Cunninghamia	7
73	Cunninghamia	4
76	Cunninghamia	12
79	Cunninghamia	14
82	Cunninghamia	10
83	Cunninghamia	22
84	Cunninghamia	9
2	Cunninghamia	1
3	Cunninghamia	5
100	Cunninghamia	8
11	Cunninghamia	3
12	Cunninghamia	1
13	Cunninghamia	1
19	Cunninghamia	2
20	Cunninghamia	1
21	Cunninghamia	1
22	Cunninghamia	3
23	Cunninghamia	5
24	Cunninghamia	8
58	Cunninghamia	3
61	Cunninghamia	3
62	Cunninghamia	4
65	Cunninghamia	2
69	Cunninghamia	9
70	Cunninghamia	4
72	Cunninghamia	28
74	Cunninghamia	8
75	Cunninghamia	4
77	Cunninghamia	4
78	Cunninghamia	12
80	Cunninghamia	5
81	Cunninghamia	5
85	Cunninghamia	7
86	Cunninghamia	3
87	Cunninghamia	7
88	Cunninghamia	10
89	Cunninghamia	11
90	Cunninghamia	7
91	Cunninghamia	3
92	Cunninghamia	13
93	Cunninghamia	8
94	Cunninghamia	1
96	Cunninghamia	5
98	Cunninghamia	5
99	Cunninghamia	4
46	Photinia	1
56	Photinia	1
76	Photinia	1
24	Photinia	1
53	Photinia	1
55	Photinia	1
39	Diospyros	2
51	Diospyros	1
54	Diospyros	2
56	Diospyros	2
59	Diospyros	2
63	Diospyros	1
73	Diospyros	3
76	Diospyros	1
79	Diospyros	1
83	Diospyros	3
84	Diospyros	3
1	Diospyros	1
100	Diospyros	2
18	Diospyros	1
21	Diospyros	1
23	Diospyros	1
40	Diospyros	1
43	Diospyros	1
53	Diospyros	2
64	Diospyros	2
69	Diospyros	1
70	Diospyros	3
72	Diospyros	9
74	Diospyros	3
75	Diospyros	10
78	Diospyros	8
90	Diospyros	1
96	Diospyros	2
41	Pinus	8
44	Pinus	6
45	Pinus	1
46	Pinus	5
56	Pinus	3
57	Pinus	1
59	Pinus	3
60	Pinus	2
63	Pinus	4
71	Pinus	5
1	Pinus	1
3	Pinus	1
4	Pinus	2
7	Pinus	1
8	Pinus	1
11	Pinus	4
12	Pinus	5
13	Pinus	3
14	Pinus	4
15	Pinus	4
17	Pinus	1
19	Pinus	1
22	Pinus	2
24	Pinus	3
25	Pinus	7
26	Pinus	1
27	Pinus	2
40	Pinus	3
42	Pinus	11
43	Pinus	8
53	Pinus	1
61	Pinus	6
62	Pinus	1
64	Pinus	4
65	Pinus	1
69	Pinus	2
70	Pinus	10
72	Pinus	1
80	Pinus	3
81	Pinus	1
89	Pinus	1
90	Pinus	4
91	Pinus	6
92	Pinus	1
95	Pinus	1
95	Evodia	2
96	Evodia	2
55	Rhus	1
42	Mallotus	1
55	Euscaphis	1
48	Cerasus	1
71	Vernicia	1
1	Vernicia	2
87	Vernicia	3
31	Vaccinium	1
37	Vaccinium	2
41	Vaccinium	2
46	Vaccinium	6
49	Vaccinium	3
51	Vaccinium	4
52	Vaccinium	1
59	Vaccinium	3
63	Vaccinium	3
76	Vaccinium	1
79	Vaccinium	1
4	Vaccinium	1
10	Vaccinium	1
11	Vaccinium	2
12	Vaccinium	3
13	Vaccinium	1
15	Vaccinium	1
16	Vaccinium	3
17	Vaccinium	4
18	Vaccinium	1
19	Vaccinium	2
20	Vaccinium	1
22	Vaccinium	3
23	Vaccinium	2
24	Vaccinium	4
25	Vaccinium	2
26	Vaccinium	1
32	Vaccinium	5
35	Vaccinium	4
43	Vaccinium	6
47	Vaccinium	1
67	Vaccinium	1
69	Vaccinium	4
70	Vaccinium	2
72	Vaccinium	2
74	Vaccinium	1
78	Vaccinium	8
80	Vaccinium	3
81	Vaccinium	1
88	Vaccinium	1
90	Vaccinium	1
91	Vaccinium	4
51	Cinnamomum	2
56	Cinnamomum	1
60	Cinnamomum	1
16	Cinnamomum	1
18	Cinnamomum	1
19	Cinnamomum	1
52	Gardenia	1
57	Gardenia	1
59	Gardenia	1
1	Gardenia	2
6	Gardenia	1
23	Gardenia	1
25	Gardenia	1
32	Gardenia	1
58	Gardenia	2
65	Gardenia	2
75	Gardenia	1
96	Gardenia	2
48	Hovenia	1
51	Hovenia	1
52	Hovenia	2
54	Hovenia	3
50	Hovenia	1
53	Hovenia	1
55	Hovenia	3
61	Hovenia	2
69	Hovenia	1
70	Hovenia	1
74	Hovenia	1
87	Hovenia	1
96	Hovenia	1
97	Hovenia	1
98	Hovenia	1
63	Castanopsis	1
66	Castanopsis	2
68	Castanopsis	1
71	Castanopsis	1
73	Castanopsis	4
79	Castanopsis	2
64	Castanopsis	1
77	Castanopsis	1
80	Castanopsis	2
81	Castanopsis	2
86	Castanopsis	1
87	Castanopsis	1
88	Castanopsis	2
92	Castanopsis	2
93	Castanopsis	2
95	Castanopsis	1
91	Ardisia	1
51	Lagerstroemia	1
83	Trachycarpus	1
