# Supplementary material for: Responses of species abundance distribution patterns to spatial scaling in subtropical secondary forests
Source: Ecol Evol. 2019 Apr 1;9(9):5338–47. doi: 10.1002/ece3.5122 (PMC6509376; doi:10.1002/ece3.5122)
Supplement: Supplementary file 6 [file ECE3-9-5338-s006.csv]

Sassafras	Aralia	Clerodendrum	Ilex	Rhododendron	Elaeocarpus	Liquidambar	Albizia	Cleyera	Sorbus	Loropetalum	Viburnum	Zelkova	Castanopsis	Melia	Quercus	Eurya	Coriaria	Alangium	Schima	Litsea	Choerospondias	Malus	Syzygium	Celtis	Clethra	Toxicodendron	Ficus	Camellia	Symplocos	Lindera	Photinia	Diospyros	Pinus	Camptotheca	Rubus	Rhus	Mallotus	Euscaphis	Cerasus	Vernicia	Vaccinium	Cinnamomum	Gardenia	Castanopsis	Callicarpa	Trachycarpus	Buddleja
0	0	0	5	6	0	0	0	0	0	14	0	0	0	0	1	16	0	0	0	3	3	0	0	0	0	1	0	0	14	0	1	0	0	0	0	0	0	1	0	4	0	0	5	0	0	0	0
0	0	0	1	0	0	0	0	0	0	17	0	0	0	0	1	15	0	0	0	3	0	0	0	0	0	0	0	0	6	0	1	0	0	0	0	0	0	0	0	2	0	0	5	0	0	2	0
0	0	0	1	7	0	0	0	2	0	13	0	0	1	0	0	9	0	0	0	3	1	0	0	0	0	0	0	0	27	0	2	0	0	0	0	0	0	0	0	2	3	0	0	0	0	1	0
0	0	2	7	1	0	0	0	3	0	14	0	0	0	0	0	12	0	0	0	0	3	0	2	0	0	0	0	0	23	0	7	0	0	0	0	0	0	0	0	3	2	0	2	1	0	0	0
0	0	0	19	2	0	0	0	6	0	20	0	0	0	0	4	4	0	0	0	0	4	0	0	0	0	0	0	1	47	0	7	0	0	0	0	0	0	0	0	2	1	0	1	0	0	0	0
0	0	0	10	15	0	0	0	0	0	11	0	0	0	0	0	4	0	0	0	0	2	0	0	0	0	0	0	0	39	0	2	0	0	0	0	0	0	0	0	2	0	1	1	0	0	0	0
0	0	2	6	4	0	0	0	0	0	13	0	0	0	0	1	18	0	0	0	5	4	0	0	0	0	0	0	0	22	0	14	1	0	0	0	0	0	0	0	2	1	2	0	0	0	0	0
0	0	0	1	0	0	0	0	0	0	13	0	0	0	0	1	16	0	0	0	0	5	0	0	0	0	0	0	0	12	0	2	0	0	0	0	0	0	0	0	1	0	0	0	0	0	0	0
0	0	0	5	2	0	0	0	0	0	8	0	0	0	0	1	4	0	2	0	0	5	0	0	0	0	0	0	0	21	0	2	2	0	0	0	0	0	0	0	0	0	0	0	0	0	0	0
0	0	1	7	7	0	0	0	0	0	18	0	0	0	0	2	10	0	0	0	0	2	0	0	0	0	0	0	0	19	1	2	2	0	0	0	0	5	0	0	1	1	1	0	0	0	0	0
0	0	0	4	0	0	0	0	0	0	25	0	0	0	0	0	4	0	0	0	2	3	0	1	0	0	0	0	0	32	0	0	0	1	0	0	0	0	0	0	0	0	0	1	0	0	0	0
0	0	0	8	0	0	0	0	0	0	29	0	0	0	0	0	3	0	0	0	1	6	0	0	0	0	0	1	0	16	0	0	0	0	0	0	0	0	0	0	1	0	2	4	0	0	0	0
0	0	0	1	7	0	0	0	3	0	13	0	0	0	0	0	5	0	0	0	0	0	0	0	0	0	0	0	0	27	0	0	0	0	0	0	0	0	0	0	0	0	1	1	0	0	0	0
0	0	2	12	6	0	0	0	0	0	10	0	0	0	0	0	10	0	0	0	0	4	0	0	0	0	0	0	0	28	0	1	0	0	1	0	0	0	0	0	1	2	0	2	0	0	0	0
0	0	0	5	1	0	0	0	1	0	12	0	0	0	0	1	4	0	0	0	0	2	0	0	0	0	0	0	0	14	0	1	0	0	0	0	0	0	0	0	2	2	3	1	0	0	0	0
0	0	0	1	0	0	0	0	0	0	13	0	0	0	0	3	6	0	0	0	0	3	0	0	0	0	0	0	1	1	0	2	6	0	0	0	0	0	0	0	0	0	0	0	1	0	0	0
0	0	0	2	0	0	0	0	0	0	6	0	0	0	0	0	12	0	0	0	0	3	0	0	0	0	0	0	1	6	0	4	0	0	0	0	0	0	0	0	1	1	0	0	0	0	1	0
0	0	0	5	0	0	0	0	0	0	11	0	0	0	0	0	6	0	0	0	5	0	0	0	0	0	0	0	0	4	0	1	0	0	1	0	0	0	0	0	1	0	0	0	0	0	0	0
0	0	0	1	0	0	0	0	0	0	19	0	0	0	0	0	2	0	0	0	0	3	0	0	0	0	0	0	0	27	0	0	0	0	0	0	0	0	0	0	1	0	0	1	0	0	0	0
0	0	0	6	1	0	0	0	0	0	21	0	0	0	0	3	3	0	0	0	1	3	0	0	0	0	0	0	1	13	0	0	2	0	0	0	0	0	0	0	0	0	1	0	0	0	0	0
0	0	0	10	1	0	0	0	0	0	34	0	0	0	0	1	7	0	0	0	1	3	0	0	0	0	0	0	1	22	0	0	1	0	0	0	0	0	0	0	1	0	1	0	0	0	0	0
0	0	0	1	0	0	0	0	0	0	38	0	0	0	0	1	15	0	0	0	0	2	0	0	0	0	0	0	0	17	0	0	0	0	0	0	0	0	0	0	1	1	0	4	0	0	0	0
0	0	0	7	1	0	0	0	1	0	22	0	0	0	0	1	6	0	0	0	2	1	0	0	0	0	0	0	0	11	0	0	0	0	0	0	0	0	0	0	0	0	0	1	0	0	0	0
0	0	1	1	0	0	0	0	0	0	12	0	0	0	0	0	1	0	0	0	1	1	0	0	0	0	0	0	2	4	0	4	2	0	0	0	0	0	1	0	1	0	0	0	0	0	0	0
0	0	2	5	2	0	0	0	0	0	33	0	0	0	0	0	5	0	0	0	0	1	0	0	0	0	0	0	0	7	0	4	0	0	0	0	0	0	0	0	1	0	0	1	0	0	0	0
0	0	0	2	1	0	0	0	0	0	14	0	0	0	0	1	2	0	0	0	6	0	0	0	0	0	0	0	7	7	0	6	1	0	0	0	0	0	0	0	6	0	0	2	0	0	0	0
0	0	1	1	3	0	0	0	0	0	22	0	0	0	0	1	6	0	0	0	1	1	0	0	0	0	0	0	8	2	0	2	4	0	0	0	0	0	0	0	1	1	3	0	0	0	0	0
0	0	0	4	3	0	0	0	0	0	11	0	0	0	0	4	5	0	0	0	1	8	0	0	0	0	0	0	3	17	0	6	0	0	0	0	0	0	0	0	3	1	0	0	0	0	0	0
0	0	0	0	0	0	0	0	1	0	40	0	0	0	0	0	3	0	0	0	1	9	0	0	0	0	0	0	0	3	0	1	0	0	0	0	0	0	0	0	4	0	0	0	0	0	0	0
0	0	0	1	0	0	0	0	1	0	32	0	0	0	0	0	9	0	0	0	1	3	0	0	0	0	0	0	0	5	1	3	0	0	0	0	0	0	0	0	1	0	0	0	1	0	0	0
0	0	0	1	0	0	0	0	2	0	32	0	0	0	0	2	4	0	0	0	7	0	0	0	0	0	0	0	0	3	0	0	0	0	0	0	0	0	0	0	1	2	0	0	0	0	0	0
0	0	0	1	1	0	0	0	1	0	28	0	0	0	0	0	3	0	0	0	0	3	0	0	0	0	0	0	5	4	0	0	0	0	0	0	0	0	0	0	1	0	0	1	0	0	0	0
0	0	0	0	0	0	0	0	2	0	20	0	0	0	0	0	10	0	0	0	6	1	0	0	0	0	0	0	0	1	0	0	1	0	0	0	0	0	0	0	1	0	0	2	0	2	0	0
0	0	0	0	0	0	0	0	1	0	21	0	0	0	0	0	0	0	0	0	2	3	0	0	0	0	0	0	12	5	0	0	3	0	0	0	0	0	0	0	2	0	0	0	0	0	1	0
0	0	0	1	0	0	0	0	0	0	9	0	0	0	0	0	3	0	1	0	3	4	0	0	0	0	0	0	11	0	0	3	3	0	0	0	1	0	0	0	1	0	0	0	0	0	0	0
0	0	0	1	0	0	0	0	0	0	21	0	0	0	0	7	11	0	0	0	6	2	0	0	0	0	0	0	6	2	0	0	0	0	0	0	0	0	0	0	3	0	0	0	0	0	0	0
0	0	2	0	10	0	0	0	0	0	34	0	0	0	0	1	10	0	0	0	3	5	0	0	0	0	0	0	12	16	0	0	7	0	0	0	0	0	0	0	5	0	0	0	0	4	0	0
0	0	0	2	29	0	0	0	0	0	18	0	0	0	0	1	12	0	0	0	8	2	0	0	0	0	0	0	3	15	0	0	0	0	0	0	0	0	0	0	6	1	0	1	0	0	0	0
0	0	0	12	0	0	0	0	0	0	37	0	2	0	0	0	0	0	0	0	0	1	0	0	0	0	0	0	0	2	0	2	0	0	0	0	0	0	0	0	2	0	0	0	1	0	0	0
0	0	0	4	0	0	1	0	0	0	34	0	1	0	0	1	4	0	0	0	0	1	0	0	0	0	0	0	0	3	0	0	0	0	0	0	0	0	0	0	3	0	0	0	0	0	0	0
0	0	0	0	0	0	0	0	0	0	6	0	2	0	0	0	0	0	0	0	8	2	0	0	0	0	0	0	0	0	0	0	0	0	0	0	0	0	0	0	0	0	0	0	0	0	0	0
0	0	0	1	0	0	0	0	1	0	20	0	1	0	0	0	4	0	0	0	5	3	0	0	0	0	0	0	0	3	8	0	1	0	0	0	0	1	0	0	1	0	0	1	0	0	0	0
0	0	0	0	0	0	0	0	0	0	28	0	0	0	0	3	0	0	1	0	2	0	0	0	0	0	1	0	4	1	0	0	0	0	0	0	0	0	0	0	2	0	0	3	0	0	0	0
0	0	0	0	0	0	0	0	4	0	14	0	0	0	0	3	0	0	0	0	1	1	0	0	0	0	3	2	8	0	0	4	0	0	0	0	0	0	0	0	1	0	0	0	0	0	0	0
0	0	0	0	1	0	0	0	0	0	12	0	1	0	0	0	2	0	0	0	1	3	0	0	0	0	0	0	13	5	0	0	0	0	0	0	0	0	0	0	3	0	0	0	0	0	0	0
0	0	0	0	8	0	0	0	0	0	15	0	0	0	0	2	3	0	0	0	2	0	0	0	0	0	0	0	8	3	3	2	0	0	0	0	0	0	0	0	0	3	0	0	0	0	0	0
0	0	0	1	15	0	0	0	0	0	19	0	0	0	0	3	3	0	0	0	0	1	0	0	0	0	0	0	6	9	4	0	1	0	0	0	0	0	0	0	3	0	0	0	0	0	0	0
0	0	1	2	7	0	0	0	0	0	10	1	0	0	0	0	2	0	2	0	4	4	0	0	0	0	0	1	12	17	0	2	0	0	0	0	0	0	0	0	6	0	1	1	0	0	0	0
0	0	0	0	0	0	0	0	0	0	23	0	3	0	0	0	0	0	0	0	5	1	0	0	0	0	0	0	0	0	3	1	0	0	0	0	0	0	0	0	3	0	0	0	0	0	0	0
0	0	0	1	0	0	0	0	0	0	15	0	1	0	0	0	1	0	0	0	1	3	0	0	0	0	0	0	0	2	0	0	0	0	0	0	0	0	0	0	2	0	0	0	0	0	1	0
0	0	0	0	0	0	0	0	0	0	3	0	1	0	0	0	0	0	0	0	9	0	0	0	0	0	0	1	0	1	1	1	0	0	0	0	0	0	0	0	0	0	0	0	0	0	0	3
0	0	0	0	0	0	0	0	0	0	1	0	0	0	0	0	0	0	0	0	5	2	0	0	0	0	0	0	0	0	0	0	0	0	0	0	0	0	0	0	2	0	0	0	0	0	0	0
0	0	0	0	0	0	0	0	0	0	7	0	1	0	0	1	2	0	3	0	3	3	0	0	0	0	0	0	7	0	7	1	0	0	0	0	0	0	0	0	1	0	0	0	0	0	0	0
0	0	0	0	0	0	0	0	2	0	11	0	0	0	0	0	6	0	0	0	4	0	0	0	0	0	0	0	10	1	0	0	0	0	0	0	0	1	0	0	1	2	0	0	0	0	0	0
0	0	0	0	12	0	0	0	1	0	16	0	0	0	0	1	5	0	2	0	2	3	0	0	0	0	0	0	14	1	1	1	0	0	0	0	0	0	0	5	1	3	0	1	0	0	0	0
0	0	0	3	14	0	0	0	2	0	14	0	0	0	0	0	1	0	0	0	1	2	0	0	0	0	0	0	6	6	0	0	0	0	0	0	0	0	0	0	2	0	0	0	0	0	0	0
0	0	0	0	17	0	0	0	0	0	11	0	0	0	0	2	7	0	0	0	0	3	0	0	0	0	0	1	5	8	0	0	0	0	0	0	0	0	0	0	5	4	0	0	0	0	0	0
0	0	8	0	13	0	0	0	0	0	16	0	0	0	0	1	5	0	1	1	0	2	0	0	0	0	1	0	6	6	0	1	0	0	0	0	0	0	0	0	6	1	0	1	0	0	0	0
0	0	0	0	0	0	0	0	0	0	0	0	2	0	0	0	0	0	0	0	6	5	0	0	0	0	0	0	1	1	0	0	0	0	0	0	0	3	0	0	1	0	0	0	0	1	0	1
0	0	0	0	0	0	0	0	0	0	10	0	1	0	0	0	0	0	0	0	3	1	0	0	0	0	0	0	0	0	0	2	0	0	1	0	0	0	0	0	2	0	0	0	0	0	4	0
0	0	0	4	12	0	0	0	4	0	10	0	0	0	2	3	2	0	1	0	0	1	0	0	0	0	0	0	0	6	0	1	0	0	0	0	0	0	0	0	2	0	0	0	0	0	0	0
0	0	3	0	9	0	0	0	16	0	5	0	0	0	0	2	0	0	0	0	2	0	0	0	0	0	0	1	1	0	2	0	0	0	0	0	0	0	1	0	1	0	0	0	0	0	0	0
0	0	0	0	24	0	3	0	18	0	10	0	0	0	1	1	0	0	1	0	0	1	0	1	0	0	0	0	0	0	0	0	0	0	0	0	0	0	0	0	2	5	0	0	0	0	0	0
0	0	1	0	22	0	0	0	7	0	12	0	0	0	0	1	0	0	0	0	0	1	0	2	0	0	0	0	1	4	4	2	2	0	0	0	0	0	0	1	1	1	0	0	0	0	0	0
0	0	0	1	21	0	0	0	3	0	9	0	0	0	0	0	0	0	0	0	1	3	0	0	0	0	0	0	0	16	0	2	1	0	0	0	0	0	1	0	0	0	1	1	0	0	0	0
0	0	0	0	10	0	0	0	4	0	5	0	0	0	0	0	0	0	0	0	0	3	0	0	0	3	0	0	0	32	0	1	0	0	0	0	0	0	0	0	0	0	0	1	0	0	0	0
1	0	2	3	10	0	0	0	7	0	2	0	0	0	0	0	0	0	1	0	4	3	0	0	0	0	0	0	0	11	0	8	0	0	0	0	0	0	0	0	1	0	6	1	0	0	0	0
0	0	0	3	0	0	0	0	12	0	8	0	0	0	0	0	0	0	1	0	0	1	0	1	0	0	0	0	1	11	0	6	5	0	0	1	0	0	0	0	2	0	0	0	1	0	0	0
0	0	0	1	7	0	0	0	0	0	9	0	0	0	0	0	15	0	0	0	1	6	0	0	0	0	0	0	0	3	0	0	0	0	0	0	0	0	0	1	2	0	0	0	0	0	0	0
0	0	0	1	8	0	0	0	0	0	4	0	0	0	0	0	13	0	0	0	2	4	0	0	0	0	0	0	0	6	0	7	0	0	0	0	0	0	1	0	6	1	0	1	0	0	0	0
0	0	0	1	0	0	0	0	0	0	4	0	0	0	0	4	3	0	0	0	5	0	0	0	0	0	0	0	0	3	0	2	0	0	0	0	0	0	0	0	1	0	0	0	0	0	0	0
1	0	0	1	8	0	0	0	0	0	6	0	0	0	0	0	8	0	0	0	1	2	0	0	0	0	0	1	0	1	0	0	0	0	0	0	0	0	0	0	2	0	0	0	0	0	0	0
0	0	0	2	24	0	0	0	2	1	14	0	0	0	0	3	11	0	0	0	2	3	0	0	0	0	0	0	0	2	0	0	0	0	0	0	0	0	0	0	0	0	0	0	0	0	0	0
0	0	0	0	18	0	0	0	1	0	17	0	0	0	0	0	3	1	0	0	0	0	0	0	0	0	0	0	0	1	0	0	0	0	0	0	0	0	0	0	5	1	0	0	0	0	0	0
0	0	0	2	29	0	1	0	0	0	7	0	0	0	0	1	1	0	0	0	1	2	0	0	0	0	0	0	0	3	0	0	0	0	0	0	0	0	0	0	3	0	0	0	0	0	0	0
0	0	1	1	6	0	0	0	0	0	5	0	0	0	0	0	8	0	0	0	1	2	0	0	0	0	0	0	0	7	0	0	0	0	2	0	0	0	0	0	0	0	2	0	0	0	0	0
0	0	0	1	7	0	0	0	3	0	5	0	0	0	0	0	2	0	3	0	1	2	0	0	0	0	0	0	0	13	0	1	1	0	0	0	0	0	0	0	1	0	0	0	0	0	0	0
0	0	0	2	22	0	0	0	12	0	1	0	0	1	0	1	0	0	0	0	7	0	1	0	0	0	0	0	0	14	5	0	0	0	0	0	0	0	0	0	6	1	0	3	0	0	0	0
0	0	0	1	14	0	0	0	0	0	14	0	0	0	0	5	9	0	0	0	1	3	0	0	0	0	0	0	0	3	0	0	0	0	0	0	0	0	0	0	3	1	0	0	0	0	0	0
0	0	0	1	15	0	0	0	1	0	14	0	0	0	0	5	4	0	0	0	1	3	0	0	0	0	0	0	0	8	0	1	0	0	0	0	0	0	0	0	3	0	0	0	0	0	0	0
0	0	3	1	0	0	1	0	0	0	0	0	0	0	0	1	0	0	0	0	5	3	0	0	0	0	0	0	0	3	0	0	0	0	0	0	0	0	0	0	2	0	0	0	0	0	0	0
0	0	0	1	6	0	2	0	0	0	13	0	0	0	0	0	1	0	0	0	8	1	0	0	0	0	0	0	0	0	0	4	0	0	0	0	0	0	0	0	4	2	0	0	0	0	0	0
0	0	0	2	5	0	0	0	5	0	4	0	0	0	0	3	2	0	0	0	1	4	0	0	0	0	0	0	0	6	0	3	0	0	0	0	0	0	0	0	3	0	0	0	0	0	0	0
0	0	0	3	20	0	0	0	3	0	10	0	0	0	0	2	0	0	0	0	2	1	0	0	0	0	0	0	0	7	0	0	1	0	0	0	0	0	0	0	3	0	0	0	0	0	0	0
0	0	0	0	12	0	0	0	5	0	11	0	0	0	0	0	0	0	0	0	0	1	0	0	0	0	0	0	0	1	0	2	0	0	0	0	0	0	0	1	3	1	0	1	0	0	0	0
0	0	0	1	18	0	0	0	4	0	8	0	0	0	0	0	0	0	0	0	1	2	0	0	0	0	0	0	0	1	0	1	0	0	0	0	0	0	0	0	0	0	13	0	0	0	0	0
0	0	0	1	18	0	0	0	6	0	8	0	0	0	0	2	0	0	0	0	1	1	0	0	0	0	0	1	0	4	0	0	0	0	0	0	0	0	0	0	1	0	0	0	1	0	0	0
0	0	2	0	13	0	0	1	4	0	4	0	0	0	0	0	0	0	1	0	3	0	0	0	0	0	1	0	0	24	7	3	0	0	0	0	0	0	0	0	7	0	0	0	0	0	0	0
0	0	2	10	6	0	1	0	1	0	2	1	0	0	0	9	2	0	0	0	3	0	0	0	0	0	0	0	0	4	1	5	0	0	0	0	0	0	0	0	2	0	0	0	0	0	0	0
1	0	0	5	13	0	0	0	0	0	8	0	0	0	0	0	3	0	0	0	4	1	0	0	0	0	0	0	0	11	0	1	0	0	0	0	0	0	1	0	1	3	0	0	0	0	0	0
0	0	1	1	1	0	0	0	4	0	0	0	0	0	0	0	0	0	0	0	6	0	0	1	1	0	0	2	0	2	8	0	0	0	0	0	0	0	0	0	1	0	2	0	0	0	0	0
0	0	0	9	0	1	0	0	2	0	5	0	0	0	0	0	2	0	0	0	4	0	0	1	0	0	0	0	0	0	1	1	0	0	0	0	0	0	0	0	6	3	0	0	0	2	0	0
0	0	0	8	0	0	0	0	1	0	12	0	0	0	0	0	9	0	0	0	4	2	0	0	0	0	0	0	0	3	0	7	0	0	0	0	0	0	1	0	5	0	0	0	0	0	0	0
0	0	0	3	0	0	0	0	5	0	11	0	0	0	0	6	2	0	0	0	0	4	0	0	0	0	0	0	0	0	0	5	0	0	0	0	0	0	0	0	2	1	0	0	0	0	0	0
0	0	0	4	4	0	0	0	6	0	17	0	0	0	0	3	8	0	0	0	1	0	0	0	0	0	0	0	1	5	0	4	0	0	0	0	0	0	0	0	5	0	0	0	0	0	0	0
0	1	1	1	21	0	0	0	1	0	3	0	0	0	0	1	6	0	0	0	4	0	0	0	0	0	0	0	0	6	0	1	0	0	0	0	0	0	0	0	8	0	0	0	0	0	0	0
0	0	0	2	45	0	1	0	1	0	4	0	0	0	0	1	12	0	0	0	1	2	0	0	0	0	0	0	0	15	0	0	0	0	0	0	0	0	0	0	2	0	0	0	0	0	0	0
0	0	1	0	17	0	0	0	0	0	12	0	0	0	0	3	12	0	0	0	4	6	0	1	0	0	0	0	0	13	2	8	0	0	0	0	0	0	0	0	4	4	0	0	0	0	0	0
0	0	0	0	0	0	0	0	0	0	0	0	0	0	0	6	0	0	0	0	2	0	0	0	0	0	0	0	0	0	2	4	0	0	0	0	0	0	0	3	1	0	0	0	0	1	0	0
0	0	0	3	0	0	0	0	0	0	2	1	0	0	0	1	1	0	0	0	10	4	0	0	0	0	0	2	0	1	0	4	1	0	0	0	0	0	0	6	3	0	0	0	0	0	0	0
